# Supplementary material for: Family Functioning as an Explanatory Factor of Empathic Behavior in Argentine Medical Students
Source: Behav Sci (Basel). 2023 Apr 24;13(5):356. doi: 10.3390/bs13050356 (PMC10263231; doi:10.3390/bs13050356)
Supplement: Supplementary file 1 [file behavsci-13-00356-s001.zip]

Archive with 1 entries (1 files):
- behavsci-2168753-supplementary.pdf
